# Supplementary material for: Assessment of Polycyclic Aromatic Hydrocarbon Exposure in Trainee Firefighters Using PAH CALUX Bioassay
Source: Toxics. 2024 Nov 18;12(11):825. doi: 10.3390/toxics12110825 (PMC11598809; doi:10.3390/toxics12110825)
Supplement: Supplementary file 1 [file toxics-12-00825-s001.zip]

Archive with 1 entries (1 files):
- toxics-3253213-supplementary.pdf
